# Supplementary material for: Catalytic Ammonia Synthesis Mediated by Molybdenum Complexes with PN3P Pincer Ligands: Influence of P/N Substituents and Molecular Mechanism
Source: Molecules. 2022 Nov 14;27(22):7843. doi: 10.3390/molecules27227843 (PMC9692791; doi:10.3390/molecules27227843)
Supplement: Supplementary file 1 [file molecules-27-07843-s001.zip]

Archive with 1 entries (1 files):
- molecules-1929779-supplementary.pdf
